# Supplementary material for: KAP1 negatively regulates RNA polymerase II elongation kinetics to activate signal-induced transcription
Source: Nat Commun. 2024 Jul 12;15:5859. doi: 10.1038/s41467-024-49905-7 (PMC11245487; doi:10.1038/s41467-024-49905-7)
Supplement: Supplementary file 4 — Supplementary Data 1 [file 41467_2024_49905_MOESM4_ESM.xlsx]

## Sheet: README
Excel sheet 1= List of differentially expressed genes using RNA-Seq data for DMSO-30 vs. DMSO-0 (+/- serum treatment). This analysis identified Immediate Early Genes (IEGs), which were used in this paper.
Excel sheet 2= List of differentially expressed genes using TT-Seq data for dTAG vs. DMSO to identify differentially expressed nascent transcripts +/- KAP1.

## Sheet: RNA-Seq
Gene ID	logFC	logCPM	LR	PValue	FDR	Gene Name			16-fold	8-fold	4-fold	2-fold
ENSG00000119508.17	9.21013	8.44896	9158.21	0	0	NR4A3			NR4A3	NR4A3	NR4A3	NR4A3
ENSG00000170345.9	6.53747	7.80553	4385.86	0	0	FOS			FOS	FOS	FOS	FOS
ENSG00000125740.13	6.44147	7.60423	5061.72	0	0	FOSB			FOSB	FOSB	FOSB	FOSB
ENSG00000142871.16	6.26485	8.33586	5303.98	0	0	CYR61			CYR61	CYR61	CYR61	CYR61
ENSG00000162772.16	6.02248	8.9115	6257.29	0	0	ATF3			ATF3	ATF3	ATF3	ATF3
ENSG00000123358.19	5.86968	8.33666	7718.45	0	0	NR4A1			NR4A1	NR4A1	NR4A1	NR4A1
ENSG00000179388.8	5.52766	6.64259	3931.07	0	0	EGR3			EGR3	EGR3	EGR3	EGR3
ENSG00000122877.15	5.03227	5.11088	1812.28	0	0	EGR2			EGR2	EGR2	EGR2	EGR2
ENSG00000158050.4	4.99741	6.36205	2659.93	0	0	DUSP2			DUSP2	DUSP2	DUSP2	DUSP2
ENSG00000118523.5	4.85617	4.44373	1508.8	0	0	CTGF			CTGF	CTGF	CTGF	CTGF
ENSG00000153234.13	4.80917	8.87435	5962.56	0	0	NR4A2			NR4A2	NR4A2	NR4A2	NR4A2
ENSG00000137801.10	4.50588	8.79357	2250.58	0	0	THBS1			THBS1	THBS1	THBS1	THBS1
ENSG00000120129.5	4.3727	6.33155	2244.07	0	0	DUSP1			DUSP1	DUSP1	DUSP1	DUSP1
ENSG00000078401.6	4.33752	3.11833	599.373	2.29145e-132	4.0649e-130	EDN1			EDN1	EDN1	EDN1	EDN1
ENSG00000138166.5	4.20477	10.0333	6429.47	0	0	DUSP5			DUSP5	DUSP5	DUSP5	DUSP5
ENSG00000177606.6	4.20201	6.48568	2603.31	0	0	JUN			JUN	JUN	JUN	JUN
ENSG00000144655.14	3.97607	6.0111	2815.42	0	0	CSRNP1				CSRNP1	CSRNP1	CSRNP1
ENSG00000169429.10	3.69063	4.14695	1157.63	9.83456e-254	3.25964e-251	CXCL8				CXCL8	CXCL8	CXCL8
ENSG00000120738.7	3.53674	8.29087	1797.58	0	0	EGR1				EGR1	EGR1	EGR1
ENSG00000119986.6	3.47764	5.76586	1839.42	0	0	AVPI1				AVPI1	AVPI1	AVPI1
ENSG00000163545.8	3.4476	4.90332	1371.32	3.58943e-300	1.50696e-297	NUAK2				NUAK2	NUAK2	NUAK2
ENSG00000128016.5	3.43834	6.1402	1269.96	3.81275e-278	1.4552e-275	ZFP36				ZFP36	ZFP36	ZFP36
ENSG00000170500.12	3.4379	2.75898	510.249	5.59939e-113	7.83603e-111	LONRF2				LONRF2	LONRF2	LONRF2
ENSG00000198576.3	3.42965	4.42544	681.479	3.18672e-150	6.17489e-148	ARC				ARC	ARC	ARC
ENSG00000143367.15	3.3883	6.86614	1290.23	1.5044e-282	6.11224e-280	TUFT1				TUFT1	TUFT1	TUFT1
ENSG00000118985.15	3.26694	7.45722	3544.94	0	0	ELL2				ELL2	ELL2	ELL2
ENSG00000167767.13	3.23465	5.36201	459.212	7.13624e-102	9.26608e-100	KRT80				KRT80	KRT80	KRT80
ENSG00000164949.7	3.21853	6.36354	2410.89	0	0	GEM				GEM	GEM	GEM
ENSG00000184545.10	3.08323	4.52222	925.526	2.7728e-203	7.12722e-201	DUSP8				DUSP8	DUSP8	DUSP8
ENSG00000099860.8	3.08187	4.57575	594.352	2.83297e-131	4.95572e-129	GADD45B				GADD45B	GADD45B	GADD45B
ENSG00000134107.4	3.06591	6.355	955.231	9.6774e-210	2.53931e-207	BHLHE40				BHLHE40	BHLHE40	BHLHE40
ENSG00000185022.11	3.06233	5.14213	1435.61	3.84403376586271e-314	1.7931705659647e-311	MAFF				MAFF	MAFF	MAFF
ENSG00000171223.5	3.05293	7.19584	1286.53	9.56169e-282	3.76342e-279	JUNB				JUNB	JUNB	JUNB
ENSG00000186352.8	3.04529	3.292	569.663	6.64694e-126	1.10156e-123	ANKRD37				ANKRD37	ANKRD37	ANKRD37
ENSG00000175592.8	2.9997	6.85132	1949.72	0	0	FOSL1					FOSL1	FOSL1
ENSG00000167772.11	2.90896	3.4312	514.538	6.52951e-114	9.24036e-112	ANGPTL4					ANGPTL4	ANGPTL4
ENSG00000135114.12	2.8927	3.84872	526.168	1.92569e-116	2.82024e-114	OASL					OASL	OASL
ENSG00000160888.6	2.86333	7.02954	1462.67	5.05478562260179e-320	2.44865455745447e-317	IER2					IER2	IER2
ENSG00000187608.8	2.81861	5.67352	1255.53	5.208e-275	1.92926e-272	ISG15					ISG15	ISG15
ENSG00000154553.14	2.8101	4.59601	528.939	4.80536e-117	7.12041e-115	PDLIM3					PDLIM3	PDLIM3
ENSG00000075426.11	2.805	8.24704	1385.77	2.60277e-303	1.13041e-300	FOSL2					FOSL2	FOSL2
ENSG00000159388.5	2.78394	7.13981	1014.65	1.1722e-222	3.51522e-220	BTG2					BTG2	BTG2
ENSG00000122367.19	2.78248	2.02081	251.906	9.97591e-57	7.61495e-55	LDB3					LDB3	LDB3
ENSG00000071282.11	2.74012	5.04228	1124.72	1.40106e-246	4.41159e-244	LMCD1					LMCD1	LMCD1
ENSG00000112658.7	2.66407	6.79196	1608.35	0	0	SRF					SRF	SRF
ENSG00000170442.11	2.55369	2.41161	287.806	1.49476e-64	1.26353e-62	KRT86					KRT86	KRT86
ENSG00000171522.5	2.50899	3.86165	615.281	7.94399e-136	1.45007e-133	PTGER4					PTGER4	PTGER4
ENSG00000109321.10	2.46736	9.62858	2458.03	0	0	AREG					AREG	AREG
ENSG00000059804.15	2.46096	2.26219	233.818	8.76594e-53	6.45655e-51	SLC2A3					SLC2A3	SLC2A3
ENSG00000108821.13	2.43507	5.45764	1043.67	5.77312e-229	1.77347e-226	COL1A1					COL1A1	COL1A1
ENSG00000169991.10	2.43468	4.29068	438.506	2.28917e-97	2.89188e-95	IFFO2					IFFO2	IFFO2
ENSG00000196352.15	2.3527	6.23256	1251.64	3.66135e-274	1.28096e-271	CD55					CD55	CD55
ENSG00000013588.7	2.33141	7.79408	1486.07	0	0	GPRC5A					GPRC5A	GPRC5A
ENSG00000120875.8	2.29295	7.20664	836.03	7.91772e-184	1.74954e-181	DUSP4					DUSP4	DUSP4
ENSG00000122861.15	2.28338	5.22281	470.737	2.21488e-104	2.93646e-102	PLAU					PLAU	PLAU
ENSG00000106366.8	2.28213	5.3352	533.511	4.86545e-118	7.47322e-116	SERPINE1					SERPINE1	SERPINE1
ENSG00000130513.6	2.2811	5.74201	844.74	1.01205e-185	2.2762e-183	GDF15					GDF15	GDF15
ENSG00000112837.16	2.27057	5.69862	986.914	1.25515e-216	3.67641e-214	TBX18					TBX18	TBX18
ENSG00000141582.14	2.25919	6.46625	983.191	8.0912e-216	2.31611e-213	CBX4					CBX4	CBX4
ENSG00000127528.5	2.24648	3.10535	288.743	9.34081e-65	8.00323e-63	KLF2					KLF2	KLF2
ENSG00000132906.17	2.18514	5.66137	846.033	5.29742e-186	1.21311e-183	CASP9					CASP9	CASP9
ENSG00000162949.16	2.1725	2.34539	203.937	2.88865e-46	1.82827e-44	CAPN13					CAPN13	CAPN13
ENSG00000101335.9	2.16306	5.73733	521.224	2.29168e-115	3.31767e-113	MYL9					MYL9	MYL9
ENSG00000067082.14	2.16139	7.20822	1433.46	1.12592792148411e-313	5.06466506110421e-311	KLF6					KLF6	KLF6
ENSG00000181773.6	2.08693	1.94459	157.44	4.10261e-36	2.2177e-34	GPR3					GPR3	GPR3
ENSG00000158246.7	2.06307	2.43142	209.069	2.19316e-47	1.41656e-45	FAM46B					FAM46B	FAM46B
ENSG00000283154.2	2.0546	5.44581	594.089	3.23209e-131	5.57646e-129	IQCJ-SCHIP1					IQCJ-SCHIP1	IQCJ-SCHIP1
ENSG00000139278.9	2.02914	3.14646	290.148	4.61579e-65	4.00937e-63	GLIPR1					GLIPR1	GLIPR1
ENSG00000136826.14	2.00664	4.84035	338.66	1.24928e-75	1.26893e-73	KLF4					KLF4	KLF4
ENSG00000120306.10	1.97712	6.24626	907.732	2.04641e-199	5.15491e-197	CYSTM1						CYSTM1
ENSG00000179094.15	1.96719	6.20719	753.909	5.66729e-166	1.15128e-163	PER1						PER1
ENSG00000034152.18	1.93205	6.71441	1218.53	5.73603e-267	1.95258e-264	MAP2K3						MAP2K3
ENSG00000204599.14	1.92815	2.282	164.408	1.23237e-37	6.868e-36	TRIM39						TRIM39
ENSG00000011422.11	1.90557	5.21287	497.592	3.17649e-110	4.39647e-108	PLAUR						PLAUR
ENSG00000035403.17	1.90219	8.70294	1786.36	0	0	VCL						VCL
ENSG00000196878.14	1.87975	6.35083	584.257	4.44796e-129	7.57055e-127	LAMB3						LAMB3
ENSG00000107968.9	1.85962	3.45887	301.542	1.52008e-67	1.37737e-65	MAP3K8						MAP3K8
ENSG00000115641.18	1.84754	7.21162	1253.81	1.2362e-274	4.44854e-272	FHL2						FHL2
ENSG00000125812.15	1.84297	5.7907	648.884	3.9065e-143	7.23564e-141	GZF1						GZF1
ENSG00000113070.7	1.83241	3.19462	220.036	8.88223e-50	6.1468e-48	HBEGF						HBEGF
ENSG00000006062.14	1.82454	6.71153	978.502	8.45744e-215	2.36714e-212	MAP3K14						MAP3K14
ENSG00000141682.11	1.80616	6.09403	530.833	1.86084e-117	2.82377e-115	PMAIP1						PMAIP1
ENSG00000186480.12	1.80068	7.86355	901.406	4.85593e-198	1.19922e-195	INSIG1						INSIG1
ENSG00000149591.16	1.7973	2.43459	148.534	3.62603e-34	1.87172e-32	TAGLN						TAGLN
ENSG00000196843.15	1.77679	4.64697	478.946	3.62246e-106	4.85371e-104	ARID5A						ARID5A
ENSG00000095794.19	1.77267	5.30207	369.417	2.50734e-82	2.81964e-80	CREM						CREM
ENSG00000143878.9	1.77146	5.84726	572.656	1.48451e-126	2.49298e-124	RHOB						RHOB
ENSG00000152413.14	1.76112	6.69591	960.78	6.01751e-211	1.61256e-208	HOMER1						HOMER1
ENSG00000113811.10	1.70528	5.73132	420.726	1.69633e-93	2.11537e-91	SELENOK						SELENOK
ENSG00000144959.9	1.69916	5.80862	747.986	1.09983e-164	2.19879e-162	NCEH1						NCEH1
ENSG00000062716.12	1.6923	9.78959	1125.47	9.60141e-247	3.10076e-244	VMP1						VMP1
ENSG00000148339.12	1.67929	5.99912	679.431	8.88546e-150	1.69564e-147	SLC25A25						SLC25A25
ENSG00000181788.3	1.67181	6.05063	614.87	9.76309e-136	1.75666e-133	SIAH2						SIAH2
ENSG00000148841.15	1.66441	5.42263	542.303	5.94931e-120	9.48501e-118	ITPRIP						ITPRIP
ENSG00000221869.4	1.66194	0.920091	54.6005	1.477e-13	3.62629e-12	CEBPD						CEBPD
ENSG00000124216.3	1.65293	3.22265	230.209	5.36647e-52	3.88452e-50	SNAI1						SNAI1
ENSG00000116604.17	1.64689	6.37417	779.272	1.73329e-171	3.63846e-169	MEF2D						MEF2D
ENSG00000116717.11	1.62683	5.77488	390.784	5.58631e-87	6.39633e-85	GADD45A						GADD45A
ENSG00000142627.12	1.61449	7.29675	541.744	7.87293e-120	1.23949e-117	EPHA2						EPHA2
ENSG00000145632.14	1.61399	7.32861	893.334	2.75966e-196	6.55811e-194	PLK2						PLK2
ENSG00000089692.8	1.61177	1.02173	54.7531	1.36661e-13	3.36838e-12	LAG3						LAG3
ENSG00000137331.11	1.58965	8.0492	534.621	2.78992e-118	4.33816e-116	IER3						IER3
ENSG00000153443.12	1.5861	4.62689	398.698	1.05771e-88	1.25677e-86	UBALD1						UBALD1
ENSG00000173846.12	1.5849	4.62257	377.619	4.10474e-84	4.65758e-82	PLK3						PLK3
ENSG00000131746.12	1.57409	5.45991	494.91	1.21742e-109	1.66668e-107	TNS4						TNS4
ENSG00000184292.6	1.57227	0.829583	43.0561	5.31936e-11	1.04357e-09	TACSTD2						TACSTD2
ENSG00000121101.15	1.57136	4.99677	351.936	1.60538e-78	1.71354e-76	TEX14						TEX14
ENSG00000146592.16	1.56691	1.43366	71.5589	2.69101e-17	8.45218e-16	CREB5						CREB5
ENSG00000198142.4	1.56539	5.42927	562.846	2.02125e-124	3.26381e-122	SOWAHC						SOWAHC
ENSG00000150457.8	1.55452	6.08054	668.613	2.00113e-147	3.76183e-145	LATS2						LATS2
ENSG00000163659.12	1.55175	7.4745	777.271	4.71982e-171	9.74527e-169	TIPARP						TIPARP
ENSG00000116285.12	1.53819	9.8234	858.917	8.37604e-189	1.95363e-186	ERRFI1						ERRFI1
ENSG00000167460.15	1.53813	8.77768	681.645	2.9325e-150	5.77106e-148	TPM4						TPM4
ENSG00000126903.15	1.53805	3.48425	211.872	5.36475e-48	3.55626e-46	SLC10A3						SLC10A3
ENSG00000166483.10	1.53539	7.51423	977.769	1.22078e-214	3.34256e-212	WEE1						WEE1
ENSG00000159840.15	1.53144	6.34332	340.557	4.82622e-76	4.98248e-74	ZYX						ZYX
ENSG00000081181.7	1.52851	5.14412	343.062	1.37386e-76	1.44198e-74	ARG2						ARG2
ENSG00000136167.13	1.52545	1.5485	70.3483	4.97052e-17	1.52692e-15	LCP1						LCP1
ENSG00000137440.4	1.52029	2.5475	123.515	1.07578e-28	4.96315e-27	FGFBP1						FGFBP1
ENSG00000124225.15	1.50182	3.86552	162.955	2.55927e-37	1.42e-35	PMEPA1						PMEPA1
ENSG00000112245.10	1.49635	8.19089	788.639	1.59249e-173	3.39957e-171	PTP4A1						PTP4A1
ENSG00000179820.15	1.46981	5.46192	395.565	5.08522e-88	5.93041e-86	MYADM						MYADM
ENSG00000173334.3	1.46374	9.73782	899.736	1.12017e-197	2.71319e-195	TRIB1						TRIB1
ENSG00000188290.10	1.46259	3.19734	159.773	1.26817e-36	6.94462e-35	HES4						HES4
ENSG00000149577.15	1.45949	4.74658	368.553	3.86653e-82	4.30964e-80	SIDT2						SIDT2
ENSG00000170579.16	1.43597	3.97261	227.58	2.00917e-51	1.43781e-49	DLGAP1						DLGAP1
ENSG00000141232.4	1.43568	6.50015	366.845	9.10006e-82	1.0054e-79	TOB1						TOB1
ENSG00000163874.10	1.43367	4.00416	234.607	5.89735e-53	4.36925e-51	ZC3H12A						ZC3H12A
ENSG00000188760.10	1.42909	1.56756	58.8023	1.74336e-14	4.5868e-13	TMEM198						TMEM198
ENSG00000204882.3	1.40774	2.63472	118.834	1.13868e-27	5.08569e-26	GPR20						GPR20
ENSG00000069849.10	1.4005	7.63748	565.53	5.26814e-125	8.61718e-123	ATP1B3						ATP1B3
ENSG00000109079.9	1.3975	5.42544	325.257	1.03733e-72	9.89787e-71	TNFAIP1						TNFAIP1
ENSG00000157514.16	1.39146	3.27957	169.112	1.15665e-38	6.56219e-37	TSC22D3						TSC22D3
ENSG00000106615.9	1.38414	6.82402	530.199	2.55662e-117	3.83341e-115	RHEB						RHEB
ENSG00000011478.11	1.37424	4.5429	294.427	5.39432e-66	4.78461e-64	QPCTL						QPCTL
ENSG00000106351.12	1.37387	4.7065	242.644	1.04256e-54	7.81612e-53	AGFG2						AGFG2
ENSG00000086544.2	1.35966	4.86167	303.006	7.29167e-68	6.70355e-66	ITPKC						ITPKC
ENSG00000237330.2	1.35939	0.97105	39.0143	4.20722e-10	7.54842e-09	RNF223						RNF223
ENSG00000135924.15	1.3564	4.58305	291.828	1.98762e-65	1.75063e-63	DNAJB2						DNAJB2
ENSG00000102393.9	1.35479	4.91397	318.53	3.02798e-71	2.82499e-69	GLA						GLA
ENSG00000108932.11	1.3526	3.05657	135.489	2.58061e-31	1.25204e-29	SLC16A6						SLC16A6
ENSG00000115963.13	1.34081	4.78228	182.246	1.56655e-41	9.30691e-40	RND3						RND3
ENSG00000099625.12	1.34044	3.69131	130.601	3.02669e-30	1.44948e-28	CBARP						CBARP
ENSG00000069399.14	1.33892	3.5678	170.507	5.7344e-39	3.26809e-37	BCL3						BCL3
ENSG00000157483.8	1.33052	7.24183	410.11	3.46968e-91	4.20198e-89	MYO1E						MYO1E
ENSG00000159556.9	1.32927	3.11632	58.3843	2.15604e-14	5.61061e-13	ISL2						ISL2
ENSG00000169895.5	1.32695	7.01633	520.201	3.8271e-115	5.47753e-113	SYAP1						SYAP1
ENSG00000154479.12	1.32301	3.94562	201.015	1.25435e-45	7.85996e-44	CCDC173						CCDC173
ENSG00000167604.14	1.32243	4.00361	215.189	1.01328e-48	6.89852e-47	NFKBID						NFKBID
ENSG00000198835.3	1.31435	1.27741	46.7196	8.19057e-12	1.73379e-10	GJC2						GJC2
ENSG00000113916.17	1.31127	4.9732	327.436	3.47764e-73	3.34357e-71	BCL6						BCL6
ENSG00000105929.16	1.29649	-0.123303	18.3955	1.79483e-05	0.000137005	ATP6V0A4						ATP6V0A4
ENSG00000102554.13	1.29034	5.94709	396.643	2.96278e-88	3.48749e-86	KLF5						KLF5
ENSG00000163435.15	1.27938	5.58633	224.199	1.09756e-50	7.72277e-49	ELF3						ELF3
ENSG00000167657.13	1.27875	5.36679	319.1	2.27425e-71	2.13762e-69	DAPK3						DAPK3
ENSG00000114854.7	1.27363	2.50034	89.3225	3.35426e-21	1.22811e-19	TNNC1						TNNC1
ENSG00000054598.7	1.27163	4.78314	187.313	1.22679e-42	7.35784e-41	FOXC1						FOXC1
ENSG00000167565.12	1.26438	4.42675	228.986	9.91753e-52	7.13779e-50	SERTAD3						SERTAD3
ENSG00000141458.12	1.25969	7.20763	413.906	5.17432e-92	6.32724e-90	NPC1						NPC1
ENSG00000064666.14	1.25212	7.23741	447.253	2.85771e-99	3.67274e-97	CNN2						CNN2
ENSG00000072163.19	1.24882	1.80198	59.6625	1.12599e-14	3.01101e-13	LIMS2						LIMS2
ENSG00000130164.13	1.24592	8.08468	796.238	3.54875e-175	7.70629e-173	LDLR						LDLR
ENSG00000112541.13	1.2439	1.17031	39.046	4.13946e-10	7.43746e-09	PDE10A						PDE10A
ENSG00000051108.14	1.24276	5.2157	289.322	6.98808e-65	6.02842e-63	HERPUD1						HERPUD1
ENSG00000127824.13	1.2405	4.65729	254.372	2.89273e-57	2.22158e-55	TUBA4A						TUBA4A
ENSG00000139722.6	1.23732	6.61745	356.409	1.70409e-79	1.83445e-77	VPS37B						VPS37B
ENSG00000162924.14	1.23114	5.03613	247.93	7.33954e-56	5.56877e-54	REL						REL
ENSG00000152592.13	1.22442	0.613483	26.4039	2.76974e-07	3.19459e-06	DMP1						DMP1
ENSG00000088726.15	1.22222	2.8869	100.475	1.19917e-23	4.84089e-22	TMEM40						TMEM40
ENSG00000142867.12	1.21292	5.82896	365.481	1.8032e-81	1.9749e-79	BCL10						BCL10
ENSG00000155090.14	1.20581	6.21034	274.011	1.51602e-61	1.2562e-59	KLF10						KLF10
ENSG00000198517.9	1.20468	4.75984	261.442	8.32059e-59	6.67502e-57	MAFK						MAFK
ENSG00000115738.9	1.20466	7.75855	337.622	2.10219e-75	2.10136e-73	ID2						ID2
ENSG00000222009.8	1.19994	4.27715	189.156	4.85802e-43	2.94167e-41	BTBD19						BTBD19
ENSG00000141570.10	1.19825	5.61873	242.096	1.37317e-54	1.02337e-52	CBX8						CBX8
ENSG00000100345.21	1.19041	9.11652	358.616	5.6355e-80	6.11889e-78	MYH9						MYH9
ENSG00000164674.15	1.18618	5.49239	329.207	1.4304e-73	1.39658e-71	SYTL3						SYTL3
ENSG00000105835.11	1.18344	6.72306	466.566	1.79093e-103	2.34966e-101	NAMPT						NAMPT
ENSG00000175920.17	1.17728	0.6751	22.7424	1.85235e-06	1.79464e-05	DOK7						DOK7
ENSG00000128564.6	1.17304	1.50605	43.6912	3.8449e-11	7.65032e-10	VGF						VGF
ENSG00000162426.14	1.16947	3.89169	158.683	2.19481e-36	1.19154e-34	SLC45A1						SLC45A1
ENSG00000158792.15	1.16672	4.10766	107.923	2.79479e-25	1.1852e-23	SPATA2L						SPATA2L
ENSG00000124171.8	1.16374	6.51151	438.5	2.29605e-97	2.89188e-95	PARD6B						PARD6B
ENSG00000135318.11	1.16211	5.22067	191.106	1.82346e-43	1.11488e-41	NT5E						NT5E
ENSG00000262302.1	1.1585	3.75985	146.288	1.12327e-33	5.72777e-32	AC003688.1						AC003688.1
ENSG00000128342.4	1.15528	5.25267	160.757	7.73122e-37	4.27082e-35	LIF						LIF
ENSG00000165030.3	1.15128	5.95111	188.279	7.54898e-43	4.54925e-41	NFIL3						NFIL3
ENSG00000181409.11	1.14756	1.93246	51.0072	9.20272e-13	2.12237e-11	AATK						AATK
ENSG00000047617.14	1.14252	0.203187	17.5714	2.76717e-05	0.000200072	ANO2						ANO2
ENSG00000169184.5	1.14054	3.29351	100.489	1.19044e-23	4.82108e-22	MN1						MN1
ENSG00000143774.16	1.13902	5.5217	317.052	6.35286e-71	5.8834e-69	GUK1						GUK1
ENSG00000237649.7	1.13859	6.97627	328.186	2.38675e-73	2.3124e-71	KIFC1						KIFC1
ENSG00000135750.14	1.13593	5.80919	325.042	1.155e-72	1.09377e-70	KCNK1						KCNK1
ENSG00000187556.7	1.13351	0.0792882	15.2591	9.37252e-05	0.000580368	NANOS3						NANOS3
ENSG00000061656.9	1.1276	1.08345	28.58	8.99056e-08	1.12449e-06	SPAG4						SPAG4
ENSG00000159200.17	1.12623	4.5568	86.6859	1.27203e-20	4.5515e-19	RCAN1						RCAN1
ENSG00000170412.16	1.1251	5.58744	255.596	1.56491e-57	1.22423e-55	GPRC5C						GPRC5C
ENSG00000087074.7	1.12444	5.70151	281.061	4.40859e-63	3.70174e-61	PPP1R15A						PPP1R15A
ENSG00000147894.15	1.11801	5.27333	209.084	2.1765e-47	1.41305e-45	C9orf72						C9orf72
ENSG00000169715.14	1.10657	5.21487	97.3421	5.8326e-23	2.3174e-21	MT1E						MT1E
ENSG00000151729.10	1.10158	3.39782	64.7204	8.63176e-16	2.49924e-14	SLC25A4						SLC25A4
ENSG00000006652.13	1.10132	6.5656	271.755	4.70383e-61	3.8722e-59	IFRD1						IFRD1
ENSG00000156030.13	1.09207	6.25769	338.313	1.4868e-75	1.4981e-73	ELMSAN1						ELMSAN1
ENSG00000163739.4	1.09063	0.0283979	14.4303	0.000145442	0.000855201	CXCL1						CXCL1
ENSG00000125148.6	1.08828	5.35935	123.216	1.25088e-28	5.68765e-27	MT2A						MT2A
ENSG00000275832.4	1.08505	5.77481	287.853	1.45988e-64	1.24238e-62	ARHGAP23						ARHGAP23
ENSG00000130522.5	1.08034	6.49841	297.173	1.36072e-66	1.22416e-64	JUND						JUND
ENSG00000168264.10	1.07961	5.87726	179.368	6.65813e-41	3.90043e-39	IRF2BP2						IRF2BP2
ENSG00000130202.9	1.07726	6.20823	290.799	3.33011e-65	2.91269e-63	NECTIN2						NECTIN2
ENSG00000116299.16	1.07033	1.10287	28.0036	1.21088e-07	1.49082e-06	KIAA1324						KIAA1324
ENSG00000073712.14	1.06845	6.60281	294.867	4.32523e-66	3.86357e-64	FERMT2						FERMT2
ENSG00000168374.10	1.06508	7.25092	209.32	1.93277e-47	1.26131e-45	ARF4						ARF4
ENSG00000163660.11	1.0594	8.17625	244.645	3.81837e-55	2.87978e-53	CCNL1						CCNL1
ENSG00000116741.7	1.05785	5.87846	214.314	1.57325e-48	1.05963e-46	RGS2						RGS2
ENSG00000125657.4	1.05763	3.82699	135.975	2.021e-31	9.86607e-30	TNFSF9						TNFSF9
ENSG00000172183.14	1.05521	3.0848	85.863	1.92847e-20	6.82279e-19	ISG20						ISG20
ENSG00000115226.9	1.05396	1.73995	40.6015	1.86665e-10	3.49857e-09	FNDC4						FNDC4
ENSG00000124228.14	1.05229	6.35908	339.18	9.62619e-76	9.85706e-74	DDX27						DDX27
ENSG00000071127.16	1.04809	8.10792	348.841	7.57595e-78	8.01841e-76	WDR1						WDR1
ENSG00000137267.5	1.04752	3.2777	96.1132	1.08499e-22	4.23077e-21	TUBB2A						TUBB2A
ENSG00000101384.12	1.04166	6.82911	395.122	6.34962e-88	7.33702e-86	JAG1						JAG1
ENSG00000100311.16	1.04046	4.18967	90.7112	1.66249e-21	6.17672e-20	PDGFB						PDGFB
ENSG00000196428.12	1.03796	5.8469	216.735	4.66264e-49	3.19163e-47	TSC22D2						TSC22D2
ENSG00000117525.13	1.0345	5.04057	139.685	3.11981e-32	1.55929e-30	F3						F3
ENSG00000174099.11	1.0337	5.21827	208.44	3.00701e-47	1.93231e-45	MSRB3						MSRB3
ENSG00000055483.19	1.0333	7.50976	261.07	1.00271e-58	7.94284e-57	USP36						USP36
ENSG00000123595.7	1.03218	4.83232	195.321	2.19205e-44	1.36005e-42	RAB9A						RAB9A
ENSG00000143384.12	1.02939	7.71854	334.948	8.03719e-75	7.97075e-73	MCL1						MCL1
ENSG00000125968.8	1.02104	8.09901	255.125	1.98262e-57	1.54143e-55	ID1						ID1
ENSG00000153487.12	1.01503	5.14341	192.202	1.05137e-43	6.45951e-42	ING1						ING1
ENSG00000117407.16	1.01408	2.37426	54.9267	1.25108e-13	3.10795e-12	ARTN						ARTN
ENSG00000100003.17	1.01327	3.61811	74.6639	5.58086e-18	1.79772e-16	SEC14L2						SEC14L2
ENSG00000036672.15	1.01238	3.08514	81.4181	1.8268e-19	6.26936e-18	USP2						USP2
ENSG00000159231.5	1.00913	1.14116	25.6847	4.02001e-07	4.48071e-06	CBR3						CBR3
ENSG00000103196.11	1.00872	4.00611	127.212	1.66916e-29	7.81529e-28	CRISPLD2						CRISPLD2
ENSG00000167470.12	1.00209	6.19714	154.421	1.87414e-35	9.95985e-34	MIDN						MIDN
ENSG00000106608.16	-1.00767	3.45796	93.8805	3.3516e-22	1.27149e-20	URGCP
ENSG00000066185.12	-1.00826	0.175817	13.4054	0.000250906	0.00137755	ZMYND12
ENSG00000188883.4	-1.01686	0.681922	19.1688	1.19653e-05	9.50543e-05	KLRG2
ENSG00000169856.8	-1.01689	0.977496	23.4771	1.2641e-06	1.26291e-05	ONECUT1
ENSG00000161277.10	-1.01724	2.03784	46.5085	9.12228e-12	1.92454e-10	THAP8
ENSG00000257767.2	-1.01775	1.39002	29.5989	5.3136e-08	6.94961e-07	AC002996.1
ENSG00000173451.6	-1.01909	3.48386	106.044	7.21024e-25	3.01704e-23	THAP2
ENSG00000277639.2	-1.03074	3.32339	94.0429	3.08763e-22	1.17845e-20	AC007906.2
ENSG00000270800.3	-1.03273	2.40346	59.9485	9.73743e-15	2.60942e-13	RPS10-NUDT3
ENSG00000179240.9	-1.04232	3.81848	96.9038	7.27776e-23	2.87346e-21	GVQW3
ENSG00000274810.4	-1.04668	0.776607	21.8508	2.94698e-06	2.71921e-05	NPHP3-ACAD11
ENSG00000162065.13	-1.05123	1.92339	46.2724	1.02903e-11	2.15652e-10	TBC1D24
ENSG00000138152.8	-1.05214	0.240232	15.286	9.23977e-05	0.000574864	BTBD16
ENSG00000152784.15	-1.0626	0.586926	19.6196	9.44928e-06	7.71814e-05	PRDM8
ENSG00000187753.12	-1.06717	0.765117	22.3376	2.28683e-06	2.16399e-05	C9orf153
ENSG00000161544.9	-1.07122	0.782553	22.5648	2.03169e-06	1.94742e-05	CYGB
ENSG00000007001.12	-1.08037	1.37168	34.0965	5.24467e-09	8.10511e-08	UPP2
ENSG00000158691.14	-1.08951	1.34294	33.6758	6.51061e-09	9.90353e-08	ZSCAN12
ENSG00000284554.2	-1.09068	-0.111565	12.6734	0.000370896	0.00192398	AL022318.4
ENSG00000162998.4	-1.09097	0.423468	18.5945	1.61685e-05	0.000124781	FRZB
ENSG00000167945.1	-1.09329	0.950796	26.6473	2.44191e-07	2.84513e-06	PRR25
ENSG00000258677.2	-1.09476	0.87659	25.1346	5.34654e-07	5.84038e-06	AC022826.2
ENSG00000147174.11	-1.10503	1.94735	50.5861	1.14052e-12	2.61654e-11	GCNA
ENSG00000259112.2	-1.11509	0.550656	21.1056	4.34663e-06	3.85867e-05	NDUFC2-KCTD14
ENSG00000256566.1	-1.1464	1.74294	48.4267	3.42867e-12	7.48425e-11	AL049650.1
ENSG00000113296.14	-1.15461	3.9052	150.661	1.24306e-34	6.46957e-33	THBS4
ENSG00000128652.11	-1.16262	1.51944	42.6109	6.67879e-11	1.30014e-09	HOXD3
ENSG00000278023.5	-1.17056	2.27266	70.4235	4.78473e-17	1.47344e-15	RDM1
ENSG00000117226.11	-1.24051	1.24362	39.608	3.10409e-10	5.65788e-09	GBP3
ENSG00000268744.1	-1.24757	0.239651	20.8706	4.9139e-06	4.29199e-05	AC008758.4
ENSG00000272647.3	-1.28933	1.55956	53.8534	2.16022e-13	5.22226e-12	AC005020.2
ENSG00000147437.9	-1.30109	0.945451	36.7057	1.37376e-09	2.30392e-08	GNRH1
ENSG00000255835.1	-1.32785	0.634482	30.9623	2.63093e-08	3.62941e-07	AL117348.2
ENSG00000177994.15	-1.32972	0.343155	25.4635	4.50839e-07	4.99412e-06	C2orf73
ENSG00000163041.9	-1.33174	3.83621	202.094	7.29196e-46	4.59211e-44	H3F3A
ENSG00000256646.7	-1.37187	0.734003	35.0249	3.25523e-09	5.22954e-08	AC010132.3
ENSG00000111780.8	-1.38959	0.185855	24.6095	7.02058e-07	7.47457e-06	AL021546.1
ENSG00000248710.1	-1.40492	1.23627	51.0876	8.83329e-13	2.04138e-11	AC079594.2
ENSG00000130045.15	-1.47598	0.923189	45.2769	1.71054e-11	3.49744e-10	NXNL2
ENSG00000206199.10	-1.47835	2.28538	106.092	7.03832e-25	2.95492e-23	ANKUB1
ENSG00000285000.1	-1.48548	1.24539	57.0878	4.16789e-14	1.06264e-12	AC008581.2
ENSG00000087589.16	-1.5349	1.0604	53.9181	2.09021e-13	5.06274e-12	CASS4
ENSG00000125965.8	-1.53691	1.38215	63.9151	1.29901e-15	3.70159e-14	GDF5
ENSG00000181029.8	-1.71048	1.20049	70.6687	4.2255e-17	1.30442e-15	TRAPPC5
ENSG00000284041.1	-1.86579	0.477995	50.1726	1.40802e-12	3.18956e-11	AC073111.3

## Sheet: TT-Seq
Gene ID	logFC	logCPM	LR	PValue	FDR	Gene Name
ENSG00000120738.7	1.41074	5.42828	21.6795	3.22e-06	0.000178098	EGR1
ENSG00000139278.9	1.364	1.91245	72.7626	1.46e-17	1.84e-14	GLIPR1
ENSG00000179388.8	1.29843	0.232705	26.5195	2.61e-07	2.38e-05	EGR3
ENSG00000167767.13	1.25056	5.35377	120.039	6.2e-28	7.82e-24	KRT80
ENSG00000184292.6	1.23909	0.202025	25.4423	4.56e-07	3.81e-05	TACSTD2
ENSG00000146592.16	1.20486	2.94465	87.9838	6.6e-21	2.77e-17	CREB5
ENSG00000173702.7	1.15463	0.327796	17.3591	3.09e-05	0.00105088	MUC13
ENSG00000125508.3	1.149	-0.0776101	18.5255	1.68e-05	0.000673214	SRMS
ENSG00000185022.11	1.05361	4.67485	101.515	7.09e-24	4.47e-20	MAFF
ENSG00000138271.5	1.04816	4.33828	50.4494	1.22e-12	4.53e-10	GPR87
ENSG00000198542.13	1.0232	3.91728	86.277	1.56e-20	4.93e-17	ITGBL1
ENSG00000157554.18	1.02008	0.78155	24.4365	7.68e-07	5.77e-05	ERG
ENSG00000117525.13	0.996622	6.89257	69.2867	8.51e-17	8.95e-14	F3
ENSG00000101255.10	0.996475	6.5193	35.0058	3.29e-09	5.76e-07	TRIB3
ENSG00000099250.17	0.988561	5.31416	84.4285	3.98e-20	1e-16	NRP1
ENSG00000142871.16	0.988022	4.56647	58.8359	1.71e-14	9.82e-12	CYR61
ENSG00000108825.17	0.980339	-0.0999979	12.9314	0.000323108	0.00633802	PTGES3L-AARSD1
ENSG00000170500.12	0.970087	0.656042	19.5263	9.92e-06	0.000434409	LONRF2
ENSG00000047617.14	0.945273	0.760693	21.1068	4.34e-06	0.000221004	ANO2
ENSG00000135318.11	0.91325	4.32062	36.5368	1.5e-09	2.78e-07	NT5E
ENSG00000099860.8	0.901039	3.80907	51.6282	6.71e-13	2.64e-10	GADD45B
ENSG00000168496.3	0.895592	0.138832	7.95676	0.00479082	0.044093	FEN1
ENSG00000198691.11	0.890284	0.378144	15.2758	9.29e-05	0.0024923	ABCA4
ENSG00000170442.11	0.888856	2.05551	33.092	8.79e-09	1.39e-06	KRT86
ENSG00000162669.15	0.888827	-0.0304359	11.5782	0.000667292	0.0105569	HFM1
ENSG00000103522.15	0.8806	2.19761	17.9778	2.24e-05	0.000838724	IL21R
ENSG00000175505.10	0.870374	0.930419	19.7974	8.61e-06	0.000384968	CLCF1
ENSG00000144290.16	0.867142	-0.347124	9.2936	0.00229956	0.0262637	SLC4A10
ENSG00000165887.11	0.859605	-0.0848548	10.3969	0.00126227	0.016968	ANKRD2
ENSG00000120913.23	0.858728	2.98583	42.658	6.52e-11	1.61e-08	PDLIM2
ENSG00000177606.6	0.858016	4.48629	62.4137	2.78e-15	2.19e-12	JUN
ENSG00000128510.10	0.85148	5.33441	62.1845	3.13e-15	2.32e-12	CPA4
ENSG00000162772.16	0.831951	7.16105	83.6897	5.79e-20	1.22e-16	ATF3
ENSG00000197361.7	0.827359	0.163689	10.6842	0.00108056	0.0151051	FBXL22
ENSG00000013588.7	0.805374	8.51346	57.3486	3.65e-14	1.92e-11	GPRC5A
ENSG00000188910.7	0.794801	4.58628	47.6737	5.03e-12	1.63e-09	GJB3
ENSG00000114019.14	0.793738	7.05554	71.7853	2.4e-17	2.75e-14	AMOTL2
ENSG00000145536.15	0.792414	5.62003	40.0132	2.52e-10	5.58e-08	ADAMTS16
ENSG00000123358.19	0.787295	4.17308	48.1475	3.95e-12	1.31e-09	NR4A1
ENSG00000183696.13	0.785673	5.56068	54.6783	1.42e-13	6.88e-11	UPP1
ENSG00000125740.13	0.782847	2.86498	14.6412	0.00013004	0.0031658	FOSB
ENSG00000182795.12	0.762435	2.38462	29.7871	4.82e-08	5.53e-06	C1orf116
ENSG00000107338.9	0.761893	1.25673	9.94814	0.00161012	0.0204451	SHB
ENSG00000127528.5	0.760703	3.47858	44.0911	3.13e-11	8.59e-09	KLF2
ENSG00000184471.7	0.75721	0.0469618	8.03543	0.00458712	0.0427337	C1QTNF8
ENSG00000137809.16	0.755219	-0.136452	7.8115	0.00519147	0.0467151	ITGA11
ENSG00000116285.12	0.749828	9.97524	60.1824	8.65e-15	5.45e-12	ERRFI1
ENSG00000074416.13	0.748224	2.43156	29.7876	4.82e-08	5.53e-06	MGLL
ENSG00000103044.10	0.746391	4.67099	51.7598	6.27e-13	2.55e-10	HAS3
ENSG00000164744.12	0.742819	2.56088	21.2027	4.13e-06	0.000211777	SUN3
ENSG00000138166.5	0.72831	8.8367	12.3512	0.00044071	0.00791582	DUSP5
ENSG00000198064.13	0.725982	-0.0887639	7.83516	0.00512396	0.0463472	NPIPB13
ENSG00000221869.4	0.716231	1.62314	19.2016	1.18e-05	0.000505382	CEBPD
ENSG00000184545.10	0.713975	3.94584	37.6952	8.27e-10	1.66e-07	DUSP8
ENSG00000180535.3	0.711605	1.41536	16.356	5.25e-05	0.00159864	BHLHA15
ENSG00000175592.8	0.707039	7.024	38.5713	5.28e-10	1.09e-07	FOSL1
ENSG00000117407.16	0.705869	3.14393	32.2502	1.36e-08	2.01e-06	ARTN
ENSG00000115295.19	0.705394	5.73192	52.4244	4.47e-13	1.88e-10	CLIP4
ENSG00000196878.14	0.702873	5.67189	53.4297	2.68e-13	1.25e-10	LAMB3
ENSG00000144655.14	0.691283	5.33698	34.7892	3.67e-09	6.35e-07	CSRNP1
ENSG00000240204.2	0.676262	1.32912	11.6839	0.00063044	0.0101652	SMKR1
ENSG00000176723.9	0.67297	0.545851	9.43205	0.00213226	0.0249172	ZNF843
ENSG00000183647.10	0.67213	2.76368	26.7065	2.37e-07	2.23e-05	ZNF530
ENSG00000139174.11	0.668056	5.03538	44.0184	3.25e-11	8.73e-09	PRICKLE1
ENSG00000082126.17	0.66779	1.04905	11.8051	0.00059068	0.00973193	MPP4
ENSG00000172216.5	0.667153	4.84772	21.642	3.29e-06	0.000179353	CEBPB
ENSG00000115902.10	0.664162	4.73607	15.5491	8.04e-05	0.00220841	SLC1A4
ENSG00000145002.12	0.658554	2.39556	22.8526	1.75e-06	0.000111387	FAM86B2
ENSG00000137936.16	0.648182	7.59759	53.0028	3.33e-13	1.45e-10	BCAR3
ENSG00000122367.19	0.645203	1.0733	11.6893	0.000628606	0.0101617	LDB3
ENSG00000172137.18	0.640764	1.46769	13.527	0.000235157	0.00496156	CALB2
ENSG00000112541.13	0.636644	2.24012	20.5736	5.74e-06	0.000274067	PDE10A
ENSG00000127249.14	0.635635	0.394744	8.00712	0.00465937	0.0431668	ATP13A4
ENSG00000124145.6	0.634898	7.0141	49.8633	1.65e-12	5.77e-10	SDC4
ENSG00000140941.12	0.632951	6.09235	41.6574	1.09e-10	2.59e-08	MAP1LC3B
ENSG00000107738.19	0.626193	4.34335	37.0822	1.13e-09	2.16e-07	VSIR
ENSG00000103647.12	0.625399	4.25558	34.4635	4.34e-09	7.4e-07	CORO2B
ENSG00000125731.12	0.625339	5.38329	43.4871	4.27e-11	1.1e-08	SH2D3A
ENSG00000114654.7	0.620078	3.77078	11.3844	0.000740644	0.0114586	EFCC1
ENSG00000131746.12	0.617041	6.31216	22.1207	2.56e-06	0.000149459	TNS4
ENSG00000070669.16	0.611192	6.89457	31.4093	2.09e-08	2.83e-06	ASNS
ENSG00000140993.10	0.608352	0.78929	9.22356	0.0023892	0.0269459	TIGD7
ENSG00000133816.14	0.606615	6.77228	45.5269	1.51e-11	4.63e-09	MICAL2
ENSG00000174652.17	0.604279	4.01358	22.4204	2.19e-06	0.00013278	ZNF266
ENSG00000171606.17	0.602216	4.22886	29.275	6.28e-08	6.89e-06	ZNF274
ENSG00000157514.16	0.599095	3.11647	20.6794	5.43e-06	0.000264333	TSC22D3
ENSG00000187583.10	0.598145	2.73189	21.7345	3.13e-06	0.000173917	PLEKHN1
ENSG00000165617.14	0.597954	2.4892	19.9914	7.78e-06	0.000352363	DACT1
ENSG00000175197.12	0.597681	3.22016	22.7725	1.82e-06	0.000114393	DDIT3
ENSG00000171466.9	0.594654	7.27456	43.5386	4.16e-11	1.09e-08	ZNF562
ENSG00000245680.9	0.592745	0.985673	8.19329	0.00420456	0.0405732	ZNF585B
ENSG00000119922.9	-0.585899	0.749336	9.53341	0.00201765	0.0239553	IFIT2
ENSG00000147082.17	-0.586224	2.22947	18.7419	1.5e-05	0.00061668	CCNB3
ENSG00000278828.1	-0.586545	5.95534	16.9383	3.86e-05	0.00125485	HIST1H3H
ENSG00000079150.17	-0.5869	1.83274	16.2936	5.42e-05	0.00163632	FKBP7
ENSG00000223573.7	-0.59201	2.79542	23.4235	1.3e-06	8.76e-05	TINCR
ENSG00000159388.5	-0.59271	4.56974	31.3476	2.16e-08	2.89e-06	BTG2
ENSG00000146278.10	-0.593057	4.86609	28.6719	8.57e-08	9.24e-06	PNRC1
ENSG00000168772.10	-0.594766	1.01232	11.0909	0.000867529	0.0128155	CXXC4
ENSG00000198400.11	-0.597495	0.890541	10.2501	0.00136674	0.0179888	NTRK1
ENSG00000181284.2	-0.597555	2.0835	17.8059	2.45e-05	0.000901872	TMEM102
ENSG00000130701.3	-0.597631	1.05842	10.7189	0.00106047	0.0149069	RBBP8NL
ENSG00000101997.12	-0.597859	2.00086	17.9977	2.21e-05	0.000836879	CCDC22
ENSG00000134762.16	-0.597864	1.29547	10.7823	0.00102474	0.0144692	DSC3
ENSG00000196104.10	-0.598504	3.06818	26.2629	2.98e-07	2.63e-05	SPOCK3
ENSG00000116954.7	-0.600974	3.591	27.5371	1.54e-07	1.52e-05	RRAGC
ENSG00000147606.8	-0.601099	2.70058	23.8707	1.03e-06	7.1e-05	SLC26A7
ENSG00000237172.3	-0.603506	0.833692	10.2168	0.00139165	0.0182215	B3GNT9
ENSG00000177692.11	-0.603606	0.497734	8.097	0.00443385	0.0418461	DNAJC28
ENSG00000133433.10	-0.603697	0.443916	8.2643	0.00404324	0.0395816	GSTT2B
ENSG00000185339.8	-0.607698	0.708965	9.9687	0.00159224	0.0202729	TCN2
ENSG00000106336.12	-0.608632	0.737428	9.57881	0.00196836	0.0235474	FBXO24
ENSG00000239920.2	-0.608774	1.70494	15.9061	6.66e-05	0.00190317	AC104389.4
ENSG00000184500.14	-0.608894	4.05602	24.5383	7.28e-07	5.6e-05	PROS1
ENSG00000171843.15	-0.612711	5.23618	44.1555	3.03e-11	8.5e-09	MLLT3
ENSG00000138100.13	-0.613436	1.30477	12.0477	0.000518554	0.00887171	TRIM54
ENSG00000150347.15	-0.614496	8.84607	42.564	6.84e-11	1.66e-08	ARID5B
ENSG00000107796.13	-0.615556	2.45297	22.055	2.65e-06	0.000152543	ACTA2
ENSG00000147400.8	-0.615703	1.96581	18.6369	1.58e-05	0.00064527	CETN2
ENSG00000092068.19	-0.615771	2.18326	20.1587	7.13e-06	0.000327999	SLC7A8
ENSG00000169064.12	-0.615927	1.50991	15.2765	9.29e-05	0.0024923	ZBBX
ENSG00000166997.7	-0.616407	0.27203	7.81306	0.005187	0.0467151	CNPY4
ENSG00000111885.6	-0.618161	8.32821	53.0448	3.26e-13	1.45e-10	MAN1A1
ENSG00000197238.4	-0.619201	3.3538	28.0479	1.18e-07	1.18e-05	HIST1H4J
ENSG00000109511.11	-0.619888	1.73177	16.0506	6.17e-05	0.00180423	ANXA10
ENSG00000182732.17	-0.620027	6.58774	26.2837	2.95e-07	2.62e-05	RGS6
ENSG00000104823.8	-0.620774	2.9738	28.0775	1.17e-07	1.18e-05	ECH1
ENSG00000101298.13	-0.62262	1.14536	12.7058	0.00036452	0.00683139	SNPH
ENSG00000171681.12	-0.622622	7.64831	43.0902	5.23e-11	1.32e-08	ATF7IP
ENSG00000122735.15	-0.624201	1.60149	16.3112	5.37e-05	0.00162515	DNAI1
ENSG00000133135.13	-0.625027	2.1929	21.3414	3.84e-06	0.000201926	RNF128
ENSG00000277639.2	-0.625223	3.38166	28.188	1.1e-07	1.14e-05	AC007906.2
ENSG00000012779.10	-0.625496	1.23781	13.0442	0.000304224	0.00608883	ALOX5
ENSG00000018236.14	-0.632727	2.25121	21.2598	4.01e-06	0.000207253	CNTN1
ENSG00000177879.15	-0.633345	7.83092	50.3266	1.3e-12	4.69e-10	AP3S1
ENSG00000135218.17	-0.635509	1.54418	16.5147	4.83e-05	0.00149925	CD36
ENSG00000069696.6	-0.635814	0.46545	9.23888	0.0023693	0.0268173	DRD4
ENSG00000143341.11	-0.636497	2.52479	25.3529	4.77e-07	3.95e-05	HMCN1
ENSG00000196542.8	-0.636658	1.40615	14.0069	0.00018214	0.00404332	SPTSSB
ENSG00000187688.14	-0.636761	0.375576	8.59098	0.00337833	0.0347167	TRPV2
ENSG00000185008.17	-0.637065	0.349901	8.85686	0.0029199	0.0312533	ROBO2
ENSG00000157734.13	-0.638068	2.75111	25.3471	4.79e-07	3.95e-05	SNX22
ENSG00000108387.14	-0.639054	1.45832	15.8929	6.7e-05	0.00190881	SEPTIN4
ENSG00000180316.12	-0.641022	0.615058	10.5478	0.00116325	0.0159083	PNPLA1
ENSG00000186409.15	-0.641469	3.35471	33.5615	6.9e-09	1.12e-06	CCDC30
ENSG00000164885.12	-0.643183	1.50045	15.8919	6.71e-05	0.00190881	CDK5
ENSG00000182521.5	-0.644432	0.282709	8.39389	0.00376485	0.0377053	TBPL2
ENSG00000183248.11	-0.645273	2.94682	27.21	1.83e-07	1.76e-05	PRR36
ENSG00000257767.2	-0.645446	0.817801	11.4231	0.000725362	0.0112637	AC002996.1
ENSG00000248905.8	-0.645687	3.40043	30.6746	3.05e-08	3.85e-06	FMN1
ENSG00000135828.11	-0.648988	1.67066	17.7416	2.53e-05	0.000919431	RNASEL
ENSG00000150773.10	-0.649003	0.659616	10.7892	0.00102093	0.0144616	PIH1D2
ENSG00000107282.7	-0.650592	0.367063	9.53621	0.00201457	0.0239413	APBA1
ENSG00000152583.12	-0.651284	1.72434	18.5916	1.62e-05	0.000654423	SPARCL1
ENSG00000136114.15	-0.651517	1.9283	20.807	5.08e-06	0.000249226	THSD1
ENSG00000167525.13	-0.651998	1.26393	14.2947	0.000156307	0.00364978	PROCA1
ENSG00000134253.9	-0.652571	2.18675	17.6639	2.64e-05	0.000944186	TRIM45
ENSG00000100027.14	-0.653598	2.46803	24.597	7.07e-07	5.47e-05	YPEL1
ENSG00000181804.14	-0.654509	3.20031	25.827	3.73e-07	3.23e-05	SLC9A9
ENSG00000214960.9	-0.654655	4.51499	44.7724	2.21e-11	6.64e-09	ISPD
ENSG00000138964.16	-0.655255	0.751817	11.565	0.000672036	0.0106187	PARVG
ENSG00000183150.7	-0.658373	2.09593	21.5641	3.42e-06	0.000184395	GPR19
ENSG00000175920.17	-0.660853	0.0836054	7.78676	0.00526304	0.0471653	DOK7
ENSG00000138378.18	-0.661479	1.33317	16.4305	5.05e-05	0.00154875	STAT4
ENSG00000105963.13	-0.6629	0.706083	11.78	0.00059872	0.00979152	ADAP1
ENSG00000131650.13	-0.668692	0.940681	13.6744	0.000217394	0.00466178	KREMEN2
ENSG00000179344.16	-0.671309	0.423855	10.4891	0.00120081	0.0163087	HLA-DQB1
ENSG00000163126.14	-0.67862	0.981771	13.7357	0.00021042	0.00455874	ANKRD23
ENSG00000085465.12	-0.679308	1.70149	17.6083	2.71e-05	0.000961249	OVGP1
ENSG00000133983.14	-0.68035	0.956337	14.2996	0.000155896	0.00364692	COX16
ENSG00000151067.21	-0.685445	1.96278	19.9871	7.8e-06	0.000352363	CACNA1C
ENSG00000173868.11	-0.685495	0.573455	11.0941	0.000866037	0.0128155	PHOSPHO1
ENSG00000116574.5	-0.686329	1.99856	23.1107	1.53e-06	9.94e-05	RHOU
ENSG00000157240.3	-0.687697	2.9248	31.6097	1.88e-08	2.61e-06	FZD1
ENSG00000148935.10	-0.687828	0.0819598	8.69147	0.00319703	0.0334812	GAS2
ENSG00000165917.9	-0.690612	1.18048	14.6225	0.000131338	0.00317858	RAPSN
ENSG00000142619.4	-0.692157	0.235821	9.386	0.00218649	0.0253629	PADI3
ENSG00000089041.16	-0.693699	1.15422	16.3665	5.22e-05	0.00159369	P2RX7
ENSG00000158445.9	-0.695429	0.190868	9.58491	0.00196183	0.0235139	KCNB1
ENSG00000229474.6	-0.695903	1.40573	18.8594	1.41e-05	0.000587518	PATL2
ENSG00000127863.15	-0.698904	1.78365	18.88	1.39e-05	0.000585071	TNFRSF19
ENSG00000102048.15	-0.699179	0.575871	12.1857	0.000481566	0.00835223	ASB9
ENSG00000164879.6	-0.702977	1.72026	22.1346	2.54e-06	0.000149074	CA3
ENSG00000090539.15	-0.706896	0.209503	10.1971	0.00140663	0.0183605	CHRD
ENSG00000166546.13	-0.707107	0.352821	11.0637	0.000880339	0.0129072	BEAN1
ENSG00000055813.5	-0.714826	1.4178	18.6192	1.6e-05	0.000649172	CCDC85A
ENSG00000138152.8	-0.716476	0.977515	9.4523	0.00210885	0.0247508	BTBD16
ENSG00000203727.3	-0.717051	5.39627	62.0316	3.38e-15	2.37e-12	SAMD5
ENSG00000246705.4	-0.717113	2.92781	35.9959	1.98e-09	3.61e-07	H2AFJ
ENSG00000240720.7	-0.717512	-0.0268941	9.31431	0.00227371	0.026028	LRRD1
ENSG00000185130.5	-0.718864	3.24503	40.5766	1.89e-10	4.26e-08	HIST1H2BL
ENSG00000081148.11	-0.722018	2.67657	32.2067	1.39e-08	2.03e-06	IMPG2
ENSG00000164105.3	-0.722625	1.75969	23.5997	1.19e-06	8.04e-05	SAP30
ENSG00000143603.18	-0.722943	2.10311	24.2812	8.32e-07	6.01e-05	KCNN3
ENSG00000230626.4	-0.72423	0.421014	12.2097	0.000475407	0.00827957	AC011005.1
ENSG00000111846.17	-0.727453	-0.0414276	9.50493	0.0020492	0.0242614	GCNT2
ENSG00000186417.13	-0.727842	1.9767	26.3249	2.89e-07	2.6e-05	GLDN
ENSG00000146411.5	-0.729864	2.77502	35.9287	2.05e-09	3.69e-07	SLC2A12
ENSG00000179954.15	-0.731166	0.638056	12.9835	0.000314255	0.00621072	SSC5D
ENSG00000125510.15	-0.740741	-0.116212	8.94066	0.00278891	0.0302368	OPRL1
ENSG00000091482.6	-0.741096	-0.259137	8.56295	0.00343072	0.0350835	SMPX
ENSG00000181585.4	-0.743584	0.336075	11.7033	0.000623906	0.0100986	TMIE
ENSG00000105696.8	-0.744636	1.04338	17.4327	2.98e-05	0.00102545	TMEM59L
ENSG00000282988.1	-0.74592	5.17885	64.2486	1.1e-15	9.22e-13	AL031777.3
ENSG00000203778.7	-0.749512	1.93607	28.071	1.17e-07	1.18e-05	FAM229B
ENSG00000164938.13	-0.75129	5.31246	59.9844	9.56e-15	5.74e-12	TP53INP1
ENSG00000123612.15	-0.752764	0.99574	17.9933	2.22e-05	0.000836879	ACVR1C
ENSG00000162148.10	-0.756808	0.187459	11.6361	0.000646855	0.0103637	PPP1R32
ENSG00000091137.12	-0.757567	-0.443805	7.81767	0.00517379	0.0467151	SLC26A4
ENSG00000152208.12	-0.764995	-0.469767	8.08997	0.00445108	0.0419155	GRID2
ENSG00000164414.17	-0.766812	0.765512	16.6229	4.56e-05	0.00142665	SLC35A1
ENSG00000226650.5	-0.76837	-0.0802835	9.985	0.0015782	0.0201617	KIF4B
ENSG00000102678.6	-0.771098	1.40119	22.0885	2.6e-06	0.00015129	FGF9
ENSG00000166963.12	-0.772756	3.26765	44.4434	2.62e-11	7.68e-09	MAP1A
ENSG00000131044.17	-0.774275	-0.149086	9.96712	0.00159361	0.0202729	TTLL9
ENSG00000146242.8	-0.778671	6.85664	48.923	2.66e-12	9.07e-10	TPBG
ENSG00000136883.14	-0.779552	1.35412	21.2496	4.03e-06	0.000207506	KIF12
ENSG00000089250.18	-0.78054	1.07062	12.9931	0.000312643	0.00620755	NOS1
ENSG00000157445.14	-0.781674	1.71299	26.47	2.68e-07	2.43e-05	CACNA2D3
ENSG00000235034.6	-0.784914	0.0440783	11.296	0.000776751	0.0118143	C19orf81
ENSG00000142233.11	-0.785202	0.173347	11.6499	0.000642072	0.0103132	NTN5
ENSG00000165029.15	-0.786539	0.459364	14.4658	0.000142731	0.00340852	ABCA1
ENSG00000187122.16	-0.786986	1.17199	19.5641	9.73e-06	0.000428892	SLIT1
ENSG00000166349.9	-0.790028	1.20051	18.12	2.07e-05	0.000798967	RAG1
ENSG00000078399.17	-0.790544	4.63245	68.3974	1.34e-16	1.3e-13	HOXA9
ENSG00000273025.1	-0.793998	-0.290974	9.62452	0.00191996	0.0231	AC009690.3
ENSG00000111199.10	-0.796627	0.00312999	11.5566	0.00067511	0.0106539	TRPV4
ENSG00000196440.11	-0.798176	0.097359	11.7349	0.000613404	0.00997878	ARMCX4
ENSG00000260869.1	-0.798993	1.66877	27.4644	1.6e-07	1.56e-05	AC002310.4
ENSG00000155875.13	-0.800043	1.20804	19.9408	7.99e-06	0.0003597	SAXO1
ENSG00000137960.5	-0.802459	1.24852	22.5755	2.02e-06	0.000124271	GIPC2
ENSG00000164406.7	-0.808261	-0.304422	9.19856	0.00242205	0.0271678	LEAP2
ENSG00000172139.14	-0.80828	0.000108355	11.8504	0.0005765	0.00959207	SLC9C1
ENSG00000168918.13	-0.809624	1.89933	30.7771	2.89e-08	3.69e-06	INPP5D
ENSG00000089169.14	-0.812061	1.3999	24.6447	6.89e-07	5.37e-05	RPH3A
ENSG00000167311.13	-0.813268	-0.0563499	10.8173	0.00100555	0.0142942	ART5
ENSG00000122584.12	-0.81579	-0.246336	10.3174	0.00131781	0.0175163	NXPH1
ENSG00000165272.15	-0.817432	0.657119	14.8155	0.000118556	0.00297784	AQP3
ENSG00000284952.1	-0.821531	0.757997	18.6717	1.55e-05	0.000635638	AC104472.3
ENSG00000131409.12	-0.83027	0.618239	17.3838	3.05e-05	0.00104366	LRRC4B
ENSG00000159217.9	-0.837876	-0.0954576	11.3658	0.000748101	0.0115598	IGF2BP1
ENSG00000080493.15	-0.841257	-0.0338276	12.7149	0.000362751	0.00682676	SLC4A4
ENSG00000154263.17	-0.841681	1.50291	29.4007	5.89e-08	6.57e-06	ABCA10
ENSG00000121904.17	-0.846356	0.0364406	13.5084	0.000237504	0.00499115	CSMD2
ENSG00000184368.15	-0.847446	-0.155672	11.4814	0.000702949	0.0109833	MAP7D2
ENSG00000149212.11	-0.847768	3.39411	55.7868	8.08e-14	4.07e-11	SESN3
ENSG00000196159.11	-0.855405	1.55156	30.2499	3.8e-08	4.55e-06	FAT4
ENSG00000164588.6	-0.857711	-0.128077	12.5963	0.000386506	0.00712492	HCN1
ENSG00000124466.8	-0.858116	1.25254	25.2046	5.16e-07	4.17e-05	LYPD3
ENSG00000149090.11	-0.859512	0.497261	17.434	2.97e-05	0.00102545	PAMR1
ENSG00000198934.4	-0.860353	0.315076	16.5925	4.63e-05	0.00144493	MAGEE1
ENSG00000243279.3	-0.863991	0.13489	14.7966	0.000119753	0.00299596	PRAF2
ENSG00000165194.15	-0.8655	0.871078	20.6392	5.54e-06	0.000265992	PCDH19
ENSG00000261873.2	-0.867609	1.38557	28.5025	9.36e-08	9.83e-06	SMIM36
ENSG00000120341.18	-0.873983	0.123749	15.2651	9.34e-05	0.00250108	SEC16B
ENSG00000185745.9	-0.874352	1.22816	25.6236	4.15e-07	3.54e-05	IFIT1
ENSG00000175040.5	-0.878215	0.446319	17.6957	2.59e-05	0.000938306	CHST2
ENSG00000213988.10	-0.881108	1.53131	31.1534	2.38e-08	3.1e-06	ZNF90
ENSG00000242265.5	-0.883193	2.43778	44.3585	2.73e-11	7.84e-09	PEG10
ENSG00000004799.7	-0.883768	0.532443	18.9508	1.34e-05	0.000565802	PDK4
ENSG00000187634.11	-0.885614	2.02307	37.1703	1.08e-09	2.1e-07	SAMD11
ENSG00000183091.19	-0.888	0.600047	20.3672	6.39e-06	0.000299605	NEB
ENSG00000154165.4	-0.897194	0.103545	14.3545	0.000151421	0.00356873	GPR15
ENSG00000120262.9	-0.898875	-0.309342	12.0313	0.000523151	0.00892612	CCDC170
ENSG00000249773.3	-0.904316	0.971824	25.8345	3.72e-07	3.23e-05	AC092647.5
ENSG00000163071.10	-0.908157	1.12807	27.9249	1.26e-07	1.25e-05	SPATA18
ENSG00000168874.12	-0.909625	1.59317	30.2588	3.78e-08	4.55e-06	ATOH8
ENSG00000075213.10	-0.913783	1.26984	25.0672	5.54e-07	4.45e-05	SEMA3A
ENSG00000253250.2	-0.918264	0.442547	19.7564	8.8e-06	0.000391938	C8orf88
ENSG00000268916.6	-0.92096	-0.103743	14.8643	0.000115529	0.00291925	CSAG3
ENSG00000119866.21	-0.926396	1.43894	31.6979	1.8e-08	2.52e-06	BCL11A
ENSG00000180353.10	-0.93096	-0.336941	12.3218	0.000447703	0.00796204	HCLS1
ENSG00000152128.13	-0.931096	-0.258992	13.0986	0.000295516	0.00593339	TMEM163
ENSG00000164418.19	-0.935781	2.32349	50.4993	1.19e-12	4.53e-10	GRIK2
ENSG00000155962.12	-0.938315	1.56493	36.9589	1.21e-09	2.27e-07	CLIC2
ENSG00000244694.7	-0.938985	3.89789	82.0422	1.33e-19	2.4e-16	PTCHD4
ENSG00000185630.18	-0.940353	1.78705	40.6107	1.86e-10	4.26e-08	PBX1
ENSG00000249961.9	-0.943116	0.843396	26.5819	2.53e-07	2.36e-05	TERB1
ENSG00000166268.10	-0.957683	0.663235	23.9385	9.95e-07	6.93e-05	MYRFL
ENSG00000188993.3	-0.964796	0.786081	26.5396	2.58e-07	2.38e-05	LRRC66
ENSG00000196976.7	-0.971023	1.10892	31.4956	2e-08	2.74e-06	LAGE3
ENSG00000109832.13	-0.976465	-0.365922	14.0979	0.000173534	0.00390731	DDX25
ENSG00000213889.10	-0.990428	-0.189825	15.0483	0.000104794	0.00271413	PPM1N
ENSG00000235376.5	-1.01894	-0.380361	15.3135	9.11e-05	0.00245877	RPEL1
ENSG00000185432.11	-1.03133	0.845276	30.2347	3.83e-08	4.55e-06	METTL7A
ENSG00000152969.18	-1.04141	-0.38532	16.0564	6.15e-05	0.00180291	JAKMIP1
ENSG00000103184.11	-1.04156	-0.0236964	19.3602	1.08e-05	0.000468908	SEC14L5
ENSG00000100626.16	-1.04201	-0.224948	17.1455	3.46e-05	0.0011384	GALNT16
ENSG00000183831.6	-1.06053	0.622211	29.6713	5.12e-08	5.81e-06	ANKRD45
ENSG00000183036.10	-1.06738	-0.0655275	20.3419	6.48e-06	0.000302463	PCP4
ENSG00000163075.12	-1.08212	0.247711	24.4733	7.53e-07	5.72e-05	CFAP221
ENSG00000074660.15	-1.10009	0.239482	24.0079	9.59e-07	6.72e-05	SCARF1
ENSG00000188375.4	-1.10896	-0.116442	21.4519	3.63e-06	0.000193842	H3F3C
ENSG00000108984.14	-1.12868	1.39246	37.7192	8.17e-10	1.66e-07	MAP2K6
ENSG00000104490.17	-1.1384	-0.17783	21.0057	4.58e-06	0.000230953	NCALD
ENSG00000010030.13	-1.14837	2.38384	58.1376	2.44e-14	1.34e-11	ETV7
ENSG00000107242.17	-1.15558	1.7653	60.822	6.25e-15	4.15e-12	PIP5K1B
ENSG00000162620.15	-1.19528	-0.144695	24.6899	6.73e-07	5.27e-05	LRRIQ3
ENSG00000261272.1	-1.2515	1.84398	64.5851	9.25e-16	8.33e-13	MUC22
ENSG00000125384.6	-1.26525	-0.0534657	28.512	9.31e-08	9.83e-06	PTGER2
ENSG00000100867.14	-1.27897	1.93376	73.4837	1.01e-17	1.42e-14	DHRS2
ENSG00000188368.9	-1.28583	-0.272993	26.2121	3.06e-07	2.68e-05	PRR19
ENSG00000188649.13	-1.31459	-0.3142	26.831	2.22e-07	2.11e-05	CC2D2B
ENSG00000141854.9	-1.34921	0.27512	39.5013	3.28e-10	7.13e-08	MISP3
ENSG00000173175.14	-1.3647	0.258045	38.7375	4.85e-10	1.04e-07	ADCY5
ENSG00000103740.9	-1.49455	1.67551	78.9675	6.31e-19	9.95e-16	ACSBG1
