# Supplementary material for: KAP1 negatively regulates RNA polymerase II elongation kinetics to activate signal-induced transcription
Source: Nat Commun. 2024 Jul 12;15:5859. doi: 10.1038/s41467-024-49905-7 (PMC11245487; doi:10.1038/s41467-024-49905-7)
Supplement: Supplementary file 6 — Source Data [file 41467_2024_49905_MOESM6_ESM.xlsx]

## Sheet: Figure 1D
FOS	DMSO			dTAG
0 min	0.904688	1.15654	0.955744	1.14927	1.14338	1.08723
5 min	1.21253	1.18451	1.02867	1.19118	1.33453	1.11866
10 min	7.82956	11.4023	4.521	5.40486	4.72027	5.13654
15 min	38.0649	38.4256	36.3403	26.1813	27.8062	27.9946
30 min	96.2042	67.8793	93.539	62.2139	59.1929	50.5897
60 min	57.8001	52.6531	58.5128	40.1067	45.4503	39.8172

## Sheet: Figure 1F
Category
2-fold	9.21013	6.53747	6.44147	6.26485	6.02248	5.86968	5.52766	5.03227	4.99742	4.85617	4.80917	4.50588	4.3727	4.33751	4.20477	4.20201	3.97607	3.69063	3.53674	3.47763	3.4476	3.43834	3.4379	3.42965	3.3883	3.26694	3.23465	3.21853	3.08323	3.08187	3.06591	3.06233	3.05293	3.04529	2.9997	2.90896	2.8927	2.86333	2.81861	2.8101	2.805	2.78394	2.78248	2.74012	2.66407	2.55369	2.50899	2.46736	2.46095
4-fold	9.21013	6.53747	6.44147	6.26485	6.02248	5.86968	5.52766	5.03227	4.99742	4.85617	4.80917	4.50588	4.3727	4.33751	4.20477	4.20201	3.97607	3.69063	3.53674	3.47763	3.4476	3.43834	3.4379	3.42965	3.3883	3.26694	3.23465	3.21853	3.08323	3.08187	3.06591	3.06233	3.05293	3.04529	2.9997	2.90896	2.8927	2.86333	2.81861	2.8101	2.805	2.78394	2.78248	2.74012	2.66407	2.55369	2.50899	2.46736	2.46095
8-fold	9.21013	6.53747	6.44147	6.26485	6.02248	5.86968	5.52766	5.03227	4.99742	4.85617	4.80917	4.50588	4.3727	4.33751	4.20477	4.20201	3.97607	3.69063	3.53674	3.47763	3.4476	3.43834	3.4379	3.42965	3.3883	3.26694	3.23465	3.21853	3.08323	3.08187	3.06591	3.06233	3.05293	3.04529
16-fold	9.21013	6.53747	6.44147	6.26485	6.02248	5.86968	5.52766	5.03227	4.99742	4.85617	4.80917	4.50588	4.3727	4.33751	4.20477	4.20201
nonDE	0.152593	-0.32032	0.11334	-0.00033	0.111716	-0.10399	-0.42014	-0.25399	-0.25686	0.05484	-0.28585	-0.16753	0.203709	-0.05387	-0.10199	-0.07139	-0.25128	0.13209	-0.01693	-0.13821	0.280843	-0.15811	-0.03477	-0.14222	-0.23863	-0.17021	0.062177	0.029881	-0.05858	-0.10758	0.057989	0.084696	-0.30993	0.106467	0.085795	-0.14937	-0.1449	-0.20564	-0.3536	-0.03903	-0.53982	-0.31829	0.22369	-0.15666	0.031736	-0.13005	NA	-0.10026	-0.28404
Any lines with no normalized expression value (labeled as NA) are genes that did not count as expressed (counts >10) in the RNA-Seq in all conditions under investigation. These genes are expressed in certain conditions, which were used for the initial analysis, but may not be expressed (>10 counts in 6 samples) in other conditions.
[truncated: 187 more columns]

## Sheet: Figure 1G
Category
2-fold	-0.26863	-0.31469	-0.22919	-0.27211	-0.39834	-0.10227	-0.37657	-0.40938	-0.25541	-0.78563	-0.16706	-0.4261	-0.16265	-0.50803	-0.13123	-0.22004	-0.24666	0.011809	-0.2131	-0.27806	-0.22122	-0.11488	0.161999	-0.22498	-0.05593	-0.53248	-0.24425	-0.23085	-0.08838	-0.11628	0.189852	-0.23928	-0.19219	-0.46032	-0.04706	-0.19885	-0.408	-0.11803	-0.15665	-0.23304	-0.1444	-0.27323	0.049164	-0.15116	-0.07646	-0.28709	0.001444	-0.13932	-0.50479
4-fold	-0.268634	-0.314694	-0.229193	-0.272113	-0.398338	-0.102268	-0.376566	-0.409379	-0.255411	-0.78563	-0.167065	-0.426102	-0.162653	-0.508035	-0.131225	-0.220039	-0.246661	0.0118094	-0.213105	-0.278058	-0.22122	-0.114884	0.161999	-0.224976	-0.0559257	-0.532483	-0.244252	-0.230852	-0.0883832	-0.11628	0.189852	-0.239276	-0.192191	-0.460316	-0.0470552	-0.198847	-0.407999	-0.118031	-0.156654	-0.233035	-0.144404	-0.273227	0.0491644	-0.151163	-0.0764644	-0.287094	0.00144427	-0.139315	-0.504787
8-fold	-0.268634	-0.314694	-0.229193	-0.272113	-0.398338	-0.102268	-0.376566	-0.409379	-0.255411	-0.78563	-0.167065	-0.426102	-0.162653	-0.508035	-0.131225	-0.220039	-0.246661	0.0118094	-0.213105	-0.278058	-0.22122	-0.114884	0.161999	-0.224976	-0.0559257	-0.532483	-0.244252	-0.230852	-0.0883832	-0.11628	0.189852	-0.239276	-0.192191	-0.460316
16-fold	-0.268634	-0.314694	-0.229193	-0.272113	-0.398338	-0.102268	-0.376566	-0.409379	-0.255411	-0.78563	-0.167065	-0.426102	-0.162653	-0.508035	-0.131225	-0.220039
nonDE	-0.10171	-0.01263	0.047987	0.106366	0.033021	0.062981	0.001553	-0.07061	0.124568	-0.00658	0.188872	0.007644	0.05275	0.046009	0.081837	0.184287	0.047725	0.018475	0.095632	-0.11949	-0.00321	0.218849	0.222696	-0.04838	-0.13864	-0.03918	0.076977	0.034629	0.057066	-0.15789	-0.08967	-0.03248	0.073398	0.053384	0.143304	-0.21308	-0.01896	-0.29648	0.125501	0.048504	0.304918	0.002391	-0.02776	-0.00778	-0.07893	-0.0017	NA	-0.06685	-0.07981
Any lines with no normalized expression value (labeled as NA) are genes that did not count as expressed (counts >10) in the RNA-Seq in all conditions under investigation. These genes are expressed in certain conditions, which were used for the initial analysis, but may not be expressed (>10 counts in 6 samples) in other conditions.
[truncated: 187 more columns]

## Sheet: Supplementary Figure 1B
Time Elapsed (hr)	DMSO				dTAG
0	1	1	1	1	1	1	1	1
6	1.15553	1.16355	1.13584	1.15448	1.11161	1.14479	1.21626	1.19668
12	1.23567	1.25458	1.18008	1.26972	1.14908	1.20779	1.31782	1.29731
18	1.39846	1.4322	1.39301	1.49069	1.40694	1.43558	1.54216	1.44352
24	1.67209	1.67001	1.63675	1.74606	1.62731	1.67256	1.80824	1.69314
30	2.06154	2.07972	2.02654	2.11031	1.98931	2.03349	2.21578	2.0555
36	2.38117	2.41094	2.40809	2.41956	2.22427	2.2926	2.51181	2.24028
42	2.75905	2.88363	2.92942	2.95849	2.65405	2.71746	2.94567	2.66031
48	3.29513	3.56803	3.51485	3.61905	3.18499	3.25824	3.61385	3.16089
54	4.71883	4.71645	4.73913	4.9411	4.555	4.70622	4.86299	4.36242
60	5.308	5.33586	5.29837	5.54244	4.85481	4.98618	5.35404	4.70457
66	6.43182	6.29331	6.314	6.51653	5.86439	5.96526	6.3817	5.56098
72	7.54605	7.40802	7.28942	7.77647	6.79624	6.7965	7.32069	6.46989
78	9.27308	8.81927	8.64898	9.1755	7.83441	7.83086	8.65393	7.51315
84	11.2034	10.5207	10.552	11.0726	9.44674	9.5694	10.1444	9.12024
90	13.2004	12.1384	12.3152	12.7303	11.221	11.3409	11.6631	10.9461
96	15.266	13.8136	14.2269	14.2782	13.1465	13.0756	13.0774	12.7095
102	17.2759	15.3448	16.111	15.5937	15.3643	15.1076	14.3053	14.7448
108	18.0635	15.7103	16.7769	15.8527	14.6491	14.4043	14.2673	14.4726
114	19.7815	16.9703	18.5992	16.8867	16.598	16.0708	15.1572	16.3233
120	21.4091	18.1002	20.1279	17.795	19.4217	18.3149	16.1738	18.3209
126	22.2717	18.6016	20.924	18.0169	19.9465	18.6319	16.3206	18.7121
132	23.2043	19.0428	21.8472	18.434	21.5115	19.8762	16.7385	19.9742
138	23.6693	19.2694	22.4885	18.5665	22.5126	20.4732	16.934	20.6035
144	23.803	19.377	22.8172	18.5636	22.6508	20.5024	16.8477	20.6214

## Sheet: Supplementary Figure 1E
Pathway	Combined score
Regulation of NFAT transcription factors	2.6009
Interleukin-5 regulation of apoptosis	2.63663
Prolactin regulation of apoptosis	3.05827
ATF2 transcription factor network	3.33389
T cell receptor regulation of apoptosis	3.60445
AP-1 transcription factor network	4.0825
BDNF signaling pathway	4.32888
TGF-beta regulation of extracellular matrix	4.32888

## Sheet: Supplementary Figure 1F
EGR1	DMSO			dTAG
0 min	1.00286	1.03151	0.966685	1.12551	0.918407	1.05939
5 min	1.09433	0.985742	0.898988	0.913657	1.02415	1.28257
10 min	1.67589	1.72423	1.13438	1.46492	1.60327	1.37451
15 min	3.07061	3.92193	2.5126	2.43416	1.71469	2.35153
30 min	11.8439	10.3555	11.7144	9.34623	7.69829	9.5539
60 min	5.64475	6.2268	8.44434	8.84129	6.83062	4.77877
ATF3	DMSO			dTAG
0 min	0.981901	1.09396	0.93096	1.29945	1.06387	0.863256
5 min	1.07168	0.953253	0.744648	0.966172	0.9208	0.973636
10 min	0.923688	0.497916	0.678105	1.1698	0.909699	1.05408
15 min	0.998001	1.36911	1.07727	1.10939	1.04778	1.14971
30 min	45.2137	35.564	32.4903	24.7098	30.1928	25.0658
60 min	111.156	116.641	133.412	104.37	66.7314	68.5784
NR4A1	DMSO			dTAG
0 min	1	1	1	1.31514	1.20918	1.23047
5 min	1.19366	1.09647	0.862125	1.54224	1.30036	1.25663
10 min	0.97112	1.33343	0.933549	1.51715	1.09805	1.26004
15 min	1.43591	1.13923	1.15936	1.59486	1.30733	1.2764
30 min	40.2082	36.5745	37.685	39.1461	34.5914	31.3861
60 min	218.099	210.821	201.341	188.299	163.668	152.639
U6	DMSO			dTAG
0 min	0.988659	1.00983	1.00162	0.994384	1.0239	1.09962
5 min	1.08625	1.15526	1.04883	1.0661	1.26972	1.47754
10 min	1.25927	1.34197	1.00399	1.06949	1.01634	1.07452
15 min	1.58883	1.66524	1.10982	1.0767	1.0369	1.02501
30 min	1.34776	1.32001	1.63557	2.01568	1.35917	1.24327
60 min	1.3735	1.31246	1.36249	1.36632	1.24314	1.1802

## Sheet: Supplementary Figure 1H
Category
2-fold	0.48828	-0.06832	-0.18627	-0.13372	0.32103	0.309104	0.475482	0.057185	0.234333	-0.71987	0.273121	-0.13937	0.172971	NA	0.320661	0.715397	0.018532	1.7563	0.082775	0.082493	0.365638	-0.04364	0.46689	0.215061	0.144807	-0.08414	0.05496	0.196915	0.598373	0.468855	0.691011	0.209238	0.282707	0.522515	0.216729	0.149933	0.270526	0.186565	0.265897	0.254962	0.164394	-0.11791	0.112967	-0.25059	0.10448	-0.04053	0.00816	0.217512	-0.13157
4-fold	0.48828	-0.0683216	-0.186269	-0.133723	0.32103	0.309104	0.475482	0.0571845	0.234333	-0.719874	0.273121	-0.139371	0.172971	NA	0.320661	0.715397	0.0185323	1.7563	0.0827748	0.0824929	0.365638	-0.043641	0.46689	0.215061	0.144807	-0.0841423	0.0549603	0.196915	0.598373	0.468855	0.691011	0.209238	0.282707	0.522515	0.216729	0.149933	0.270526	0.186565	0.265897	0.254962	0.164394	-0.117905	0.112967	-0.250587	0.10448	-0.0405338	0.0081604	0.217512	-0.131571
8-fold	0.48828	-0.0683216	-0.186269	-0.133723	0.32103	0.309104	0.475482	0.0571845	0.234333	-0.719874	0.273121	-0.139371	0.172971	NA	0.320661	0.715397	0.0185323	1.7563	0.0827748	0.0824929	0.365638	-0.043641	0.46689	0.215061	0.144807	-0.0841423	0.0549603	0.196915	0.598373	0.468855	0.691011	0.209238	0.282707	0.522515
16-fold	0.48828	-0.0683216	-0.186269	-0.133723	0.32103	0.309104	0.475482	0.0571845	0.234333	-0.719874	0.273121	-0.139371	0.172971	NA	0.320661	0.715397
nonDE	0.046644	0.04969	0.152581	-0.0063	0.110818	-4.1e-05	-0.03977	-0.03718	-0.00933	0.183669	-0.37844	-0.07021	NA	0.005906	0.00939	0.096474	-0.12089	0.14618	-0.21406	0.028704	0.004514	0.087308	0.04234	-0.00702	-0.11567	-0.02552	-0.01488	0.045193	-0.00076	-0.25778	-0.00554	0.029716	-0.11986	0.05914	0.128679	-0.2381	-0.06331	-0.16585	-0.19616	0.009513	0.036589	-0.05377	0.210341	-0.01275	-0.00206	0.002576	NA	-0.254	0.082539
Any lines with no normalized expression value (labeled as NA) are genes that did not count as expressed (counts >10) in the RNA-Seq in all conditions under investigation. These genes are expressed in certain conditions, which were used for the initial analysis, but may not be expressed (>10 counts in 6 samples) in other conditions.
[truncated: 187 more columns]

## Sheet: Figure 2C
	Condition
	4-Fold IEGs				16-Fold IEG
Gene	DMSO_0	DMSO_30	DMSO_180	dTAG_30	DMSO_0	DMSO_30	DMSO_180	dTAG_30
NR4A3	0	0.14011	0.143527	-0.680119	0	0.14011	0.143527	-0.680119
FOS	0	-0.332782	-0.483044	-2.46064	0	-0.332782	-0.483044	-2.46064
FOSB	0	-0.263003	-0.312605	-2.20693	0	-0.263003	-0.312605	-2.20693
CCN1	0	-0.163847	-0.096281	-2.76585	0	-0.163847	-0.096281	-2.76585
ATF3	0	-0.738266	-0.508135	-3.28371	0	-0.738266	-0.508135	-3.28371
NR4A1	0	0.519654	0.282326	-0.645584	0	0.519654	0.282326	-0.645584
EGR3	0	0.200128	-0.0032237	-2.14856	0	0.200128	-0.0032237	-2.14856
EGR2	0	0.685852	-0.119124	-1.74606	0	0.685852	-0.119124	-1.74606
DUSP2	0	-0.0716406	0.0179877	-3.45831	0	-0.0716406	0.0179877	-3.45831
CCN2	0	-1.46235	-0.322658	-3.29128	0	-1.46235	-0.322658	-3.29128
NR4A2	0	-0.38664	-0.553975	-1.15525	0	-0.38664	-0.553975	-1.15525
THBS1	0	-0.304575	0.711937	-2.8193	0	-0.304575	0.711937	-2.8193
DUSP1	0	-0.606477	-0.424062	-2.86821	0	-0.606477	-0.424062	-2.86821
EDN1	0	-0.140852	-0.130152	-3.33896	0	-0.140852	-0.130152	-3.33896
DUSP5	0	-0.0747521	0.481777	-2.23318	0	-0.0747521	0.481777	-2.23318
JUN	0	-0.368409	0.230132	-3.16774	0	-0.368409	0.230132	-3.16774
CSRNP1	0	-0.730055	-0.494291	-2.54214
CXCL8	0	-0.6083	-0.142412	-2.64123
EGR1	0	0.0163116	-0.399605	-2.07574
AVPI1	0	-0.640774	-0.545715	-2.51051
NUAK2	0	-0.424756	0.195102	-3.10317
ZFP36	0	-0.608518	-0.00918869	-3.5665
LONRF2	0	0.966723	0.896397	-1.57264
ARC	0	-0.0566555	0.291778	-2.39844
TUFT1	0	-0.673314	-0.370366	-3.12217
ELL2	0	0.0441897	0.20382	-3.07316
KRT80	0	-0.426334	0.154108	-3.31475
GEM	0	-0.0104403	-0.159871	-2.12797
DUSP8	0	-0.713667	0.338384	-3.06148
GADD45B	0	-1.12744	-0.0136118	-2.66154
BHLHE40	0	-0.222248	0.886247	-3.49054
MAFF	0	-0.771352	0.0979624	-2.65689
JUNB	0	-0.664838	-0.239203	-2.51371
ANKRD37	0	-0.438345	-0.318707	-3.17665
FOSL1	0	-0.610784	0.0560625	-2.9699
ANGPTL4	0	-0.806648	-0.51105	-3.09601
OASL	0	-0.163518	-0.117527	-2.44209
IER2	0	-0.54446	-0.203037	-2.5687
ISG15	0	-0.112638	0.164111	-1.16296
PDLIM3	0	-0.509455	0.173312	-3.50769
FOSL2	0	0.0924372	-0.34348	-2.19679
BTG2	0	-0.753277	-0.202508	-2.40881
LDB3	0	0.183965	0.00750923	-2.91958
LMCD1	0	-0.680188	-0.322624	-2.78188
SRF	0	-0.497926	-0.846748	-2.997
KRT86	0	0.274149	0.881184	-1.13783
PTGER4	0	-0.537124	0.270024	-3.41218
AREG	0	-0.857295	-0.302608	-2.85537
SLC2A3	0	0.776309	0.763633	-0.308756
COL1A1	0	0.523538	0.487528	-1.61102
IFFO2	0	-0.888451	-0.107919	-3.03276
CD55	0	-0.729605	0.187004	-2.00746
GPRC5A	0	-0.0304838	0.353329	-1.78429
DUSP4	0	-0.728902	-0.786331	-3.99777
PLAU	0	-0.757649	-0.185366	-4.06285
SERPINE1	0	-0.891742	0.426315	-2.48327
GDF15	0	-0.609346	-0.407374	-3.50873
TBX18	0	-0.877221	-0.856299	-3.0405
CBX4	0	-0.851957	-0.353337	-3.4717
KLF2	0	-0.58192	-0.185209	-2.53203
CASP9	0	-0.450249	-0.261753	-0.691834
CAPN13	0	0.0752517	0.105552	-2.37263
MYL9	0	-0.0206492	1.00173	-2.10482
KLF6	0	-0.447197	-0.729716	-2.97353
GPR3	0	-0.450487	-0.323431	-2.10145
FAM46B	0	-0.542863	-0.660461	-2.51226
IQCJ-SCHIP1	0	-0.807242	0.000997025	-3.58977
GLIPR1	0	-0.395636	0.582773	-2.14134
KLF4	0	-0.0793531	0.24638	-2.95851

## Sheet: Figure 2D
	Condition
	4-Fold IEGs				16-Fold IEGs
Gene	DMSO_0	DMSO_30	DMSO_180	dTAG_30	DMSO_0	DMSO_30	DMSO_180	dTAG_30
NR4A3	0	0.566867	0.157745	-1.04716	0	0.566867	0.157745	-1.04716
FOS	0	1.4144	0.176895	-0.659611	0	1.4144	0.176895	-0.659611
FOSB	0	1.00836	-0.119924	-1.10746	0	1.00836	-0.119924	-1.10746
CCN1	0	0.900318	0.997587	-0.681067	0	0.900318	0.997587	-0.681067
ATF3	0	1.20538	0.288464	-0.489245	0	1.20538	0.288464	-0.489245
NR4A1	0	2.00803	0.600022	-0.0787598	0	2.00803	0.600022	-0.0787598
EGR3	0	1.40134	-0.00152486	-0.772292	0	1.40134	-0.00152486	-0.772292
EGR2	0	1.55309	0.756202	-0.406836	0	1.55309	0.756202	-0.406836
DUSP2	0	-0.0897987	-0.0431573	-1.95003	0	-0.0897987	-0.0431573	-1.95003
CCN2	0	-0.192342	0.228983	-2.26193	0	-0.192342	0.228983	-2.26193
NR4A2	0	1.16589	0.0900584	-0.545519	0	1.16589	0.0900584	-0.545519
THBS1	0	0.522099	1.20531	-0.774773	0	0.522099	1.20531	-0.774773
DUSP1	0	0.81786	0.465132	-1.37481	0	0.81786	0.465132	-1.37481
EDN1	0	0.083274	0.383765	-1.58835	0	0.083274	0.383765	-1.58835
DUSP5	0	0.862385	0.516085	-0.996001	0	0.862385	0.516085	-0.996001
JUN	0	0.430682	0.709012	-1.3658	0	0.430682	0.709012	-1.3658
CSRNP1	0	-0.629841	-0.271992	-2.22124
CXCL8	0	0.0130395	0.612105	-1.2886
EGR1	0	1.04821	-0.0124696	-0.814896
AVPI1	0	0.416636	0.222741	-1.27519
NUAK2	0	0.0839366	0.51305	-1.53968
ZFP36	0	0.249008	0.162745	-1.88667
LONRF2	0	-0.355695	0.114625	-1.74066
ARC	0	0.224201	0.0517839	-1.27101
TUFT1	0	0.245373	0.271261	-1.27925
ELL2	0	0.243215	0.281475	-1.21885
KRT80	0	-0.00122976	0.377809	-1.36918
GEM	0	0.123765	0.225291	-1.25323
DUSP8	0	0.0846427	0.0684023	-1.32244
GADD45B	0	-0.432858	-0.28096	-2.05027
BHLHE40	0	-0.479344	-0.144036	-2.21926
MAFF	0	0.545255	0.294915	-1.56958
JUNB	0	-0.312714	-0.0635504	-2.23224
ANKRD37	0	0.153178	0.0162922	-1.51661
FOSL1	0	0.615079	0.314557	-1.42909
ANGPTL4	0	0.295927	0.234599	-1.60385
OASL	0	0.191289	0.330171	-1.42987
IER2	0	-0.035374	0.478649	-2.00895
ISG15	0	-0.290721	-0.157808	-2.34733
PDLIM3	0	0.238025	0.494534	-1.4122
FOSL2	0	0.0806213	0.14412	-1.6472
BTG2	0	0.0159424	-0.201957	-1.90358
LDB3	0	-0.00514808	0.122834	-1.52134
LMCD1	0	0.114104	0.294306	-1.19985
SRF	0	0.476834	0.284116	-1.40676
KRT86	0	-0.0551382	0.614944	-1.43204
PTGER4	0	0.156414	0.570895	-1.33862
AREG	0	0.243348	0.474903	-1.15682
SLC2A3	0	-0.0542129	0.0669572	-1.25635
COL1A1	0	0.0615332	-0.0375787	-1.42059
IFFO2	0	-0.0920293	0.416577	-1.46807
CD55	0	0.331308	0.379862	-1.15892
GPRC5A	0	0.154256	0.404685	-1.64272
DUSP4	0	-0.00856374	0.520046	-1.63198
PLAU	0	0.3979	0.205849	-1.30223
SERPINE1	0	0.0890026	0.456752	-1.31143
GDF15	0	-0.227506	-0.175911	-2.31261
TBX18	0	0.146574	0.170573	-1.08833
CBX4	0	0.126688	-0.102925	-1.61742
KLF2	0	0.240419	0.0801393	-1.71904
CASP9	0	0.0812363	0.0428053	-1.27007
CAPN13	0	0.105926	0.174024	-1.14096
MYL9	0	0.158335	0.753468	-1.51206
KLF6	0	0.205562	0.124252	-1.98829
GPR3	0	0.200825	0.319147	-1.40758
FAM46B	0	-0.067894	0.183742	-1.74666
IQCJ-SCHIP1	0	0.0128019	0.209657	-1.47878
GLIPR1	0	-0.353337	0.332848	-2.03221
KLF4	0	-0.0484946	0.299058	-1.91281

## Sheet: Supplementary Figure 2B
	Condition
	4-Fold IEGs				16-Fold IEGs
Gene	DMSO_0	DMSO_30	DMSO_180	dTAG_30	DMSO_0	DMSO_30	DMSO_180	dTAG_30
NR4A3	0	-0.123723	0.158751	-1.40035	0	-0.123723	0.158751	-1.40035
FOS	0	1.2841	0.389511	-0.423467	0	1.2841	0.389511	-0.423467
FOSB	0	1.34177	0.132525	-0.578454	0	1.34177	0.132525	-0.578454
CCN1	0	0.75634	0.79067	-0.665117	0	0.75634	0.79067	-0.665117
ATF3	0	1.01709	0.125679	-0.522707	0	1.01709	0.125679	-0.522707
NR4A1	0	1.50358	0.312907	-0.102365	0	1.50358	0.312907	-0.102365
EGR3	0	0.931282	0.39505	-1.14664	0	0.931282	0.39505	-1.14664
EGR2	0	0.623476	0.0539542	-0.725459	0	0.623476	0.0539542	-0.725459
DUSP2	0	0.955348	-0.0277693	-0.638427	0	0.955348	-0.0277693	-0.638427
CCN2	0	0.273078	0.287353	-0.982399	0	0.273078	0.287353	-0.982399
NR4A2	0	1.10332	0.452755	-0.603699	0	1.10332	0.452755	-0.603699
THBS1	0	0.421214	1.22608	-0.898838	0	0.421214	1.22608	-0.898838
DUSP1	0	0.477813	-0.0735669	-1.63575	0	0.477813	-0.0735669	-1.63575
EDN1	0	-0.200151	0.183977	-1.59692	0	-0.200151	0.183977	-1.59692
DUSP5	0	1.33469	1.42635	-0.45765	0	1.33469	1.42635	-0.45765
JUN	0	0.629542	0.528462	-0.794435	0	0.629542	0.528462	-0.794435
CSRNP1	0	-0.699712	-0.421329	-2.56537
CXCL8	0	0.712853	0.406564	-1.48812
EGR1	0	0.953251	-0.0502924	-1.05769
AVPI1	0	0.212973	-0.33279	-1.60984
NUAK2	0	-0.518544	0.664706	-2.3447
ZFP36	0	-0.0113619	-0.10846	-2.04325
LONRF2	0	0.504414	0.234697	-1.55205
ARC	0	0.185397	0.161548	-1.49143
TUFT1	0	0.111627	0.524675	-1.37413
ELL2	0	0.16051	0.624734	-1.46818
KRT80	0	-0.548109	0.320484	-2.20386
GEM	0	0.13332	0.773015	-1.14722
DUSP8	0	0.255879	0.685666	-1.81724
GADD45B	0	0.804864	-0.112469	-1.06057
BHLHE40	0	-0.293597	-0.0482928	-1.70986
MAFF	0	-0.156205	-0.0213635	-1.80937
JUNB	0	-0.0962889	-0.106806	-2.07382
ANKRD37	0	0.0112678	-0.0306718	-1.21652
FOSL1	0	0.25362	0.224001	-1.87949
ANGPTL4	0	0.0529608	0.0662454	-1.73605
OASL	0	0.100953	0.0133951	-1.91294
IER2	0	-0.23436	-0.156043	-1.93711
ISG15	0	0.91159	0.355358	-1.05019
PDLIM3	0	0.140127	0.314285	-0.924582
FOSL2	0	-0.627297	-0.0943617	-2.06985
BTG2	0	0.259993	-0.500312	-1.42298
LDB3	0	0.030273	0.464201	-1.13629
LMCD1	0	0.312397	0.161946	-1.1971
SRF	0	-0.273091	-0.177755	-1.6109
KRT86	0	0.249883	0.0112162	-1.05144
PTGER4	0	-0.0939079	0.643628	-1.70317
AREG	0	-0.25595	0.234261	-1.445
SLC2A3	0	-0.223337	0.327318	-1.5756
COL1A1	0	0.0836564	0.147606	-0.935991
IFFO2	0	-0.305072	-0.0403542	-2.10425
CD55	0	-0.594491	0.362499	-1.42292
GPRC5A	0	0.00979427	0.685056	-1.18932
DUSP4	0	0.674026	1.3056	-1.14625
PLAU	0	0.377179	0.360386	-1.29534
SERPINE1	0	0.112973	0.329716	-2.44691
GDF15	0	-0.00931192	-0.170594	-1.72359
TBX18	0	-0.0941569	0.343623	-0.736411
CBX4	0	-0.0120843	-0.291781	-1.89798
KLF2	0	0.231188	0.435244	-1.62308
CASP9	0	-0.0694804	-0.071257	-2.0592
CAPN13	0	-0.0612996	-0.143161	-1.52506
MYL9	0	-0.0629832	0.868271	-1.39318
KLF6	0	0.870564	0.773879	-0.689575
GPR3	0	-0.527102	-0.443349	-1.74624
FAM46B	0	-0.110073	-0.0244257	-1.89103
IQCJ-SCHIP1	0	0.141995	0.141637	-1.15478
GLIPR1	0	-0.534756	-0.225769	-1.64949
KLF4	0	0.193873	0.00164347	-1.45409

[truncated: 22 more sheets: Supplementary Figure 2C, Figure 3C, Figure 3D, Figure 3E, Figure 4C, Figure 4E, Supplementary Figure 4A, Supplementary Figure 4B, Supplementary Figure 4C, Supplementary Figure 5B, Supplementary Figure 5C, Supplementary Figure 5D, Figure 5D, Figure 5E, Figure 5F, Supplementary Figure 7C, Supplementary Figure 7D, Figure 1B, Figure 1H, Supplementary Figure 1A …]
